# Supplementary material for: Hordenine Activated Dermal Papilla Cells and Promoted Hair Regrowth by Activating Wnt Signaling Pathway
Source: Nutrients. 2023 Jan 30;15(3):694. doi: 10.3390/nu15030694 (PMC9921158; doi:10.3390/nu15030694)
Supplement: Supplementary file 1 [file nutrients-15-00694-s001.zip]

Archive with 3 entries (3 files):
- sfig1.jpg
- sfig2.jpg
- Supplemental Information.pdf
